# Supplementary material for: Antibiotic Residues in Muscle Tissues of Lueyang Black-Bone Chickens Under Free-Range Mountainous Conditions and Their Association with Gut Microbiota
Source: Microorganisms. 2025 Sep 24;13(10):2239. doi: 10.3390/microorganisms13102239 (PMC12566076; doi:10.3390/microorganisms13102239)
Supplement: Supplementary file 1 [file microorganisms-13-02239-s001.zip]

Archive with 1 entries (1 files):
- microorganisms-3845339-supplementary.pdf
